# Supplementary material for: Combining ability of highland tropic adapted potato for tuber yield and yield components under drought
Source: PLoS One. 2017 Jul 25;12(7):e0181541. doi: 10.1371/journal.pone.0181541 (PMC5526565; doi:10.1371/journal.pone.0181541)
Supplement: S1 Dataset — (XLSX) [file pone.0181541.s009.xlsx]

## Sheet: Sheet1
		S1 Dataset. Raw data
Water level treatment	Plot	Replication	Row	Column	Genotypes	Groundcover	Plant Height	Stem number	Canopy temperature	Chlorophyll content	Marketable tuber number per plant	Total tuber number per plant	Marketable tube yield per plant (Kg)	Total tuber yield per plant (Kg)	Average tuber weight (g)	Number of days from planting to 50% fower bud formation
Well-watered	1	1	1	1	CIP395017.229	79.5	50.1111	2.61111	15.4211	40.4	8.85	11.65	0.72655	0.731767	62.8126	49
Well-watered	2	1	1	2	CIP395096.2 x CIP396264.14	54.3	55.45	1.82353	17.2778	47.9711	7.3	9.8	0.509	0.5385	54.949	52
Well-watered	3	1	1	3	CIP396004.263 x CIP396038.107	49.9	51.15	2.22222	17.4737	45.3459	7.55	20.55	0.3675	0.4245	20.6569	52
Well-watered	4	1	1	4	CIP395096.2 x CIP396012.288	78.875	68.625	2.46667	17.5294	42.4	9.375	18.75	0.653125	0.72	38.4	50
Well-watered	5	1	1	5	Belete	78	44.95	3.31579	16.55	33.8125	10.7368	18.2105	0.83	0.865789	47.5434	39
Well-watered	6	1	1	6	CIP395112.32 x CIP396264.14	66.4	56.15	4.22222	17.1579	43.8184	10.75	21.75	0.648	0.7105	32.6667	46
Well-watered	7	1	1	7	CIP396031.108 x CIP396012.288	70.5556	56.3529	2.64706	17.6667	40.9314	9.61111	18.2778	0.543333	0.585556	32.0365	50
Well-watered	8	1	2	1	CIP395096.2 x CIP395017.14	54.375	56.5	1.90909	18.2143	50.14	6.28571	10.1429	0.427143	0.447857	44.1549	54
Well-watered	9	1	2	2	CIP395112.32	86.5	63.75	4.41176	16.3125	44.1875	8.82353	11.1765	0.957647	0.968824	86.6842	36
Well-watered	10	1	2	3	CIP396034.103	93	61.35	4.2	16.1176	42.2375	10.45	13.95	0.875	0.89	63.7993	37
Well-watered	11	1	2	4	CIP395112.32 x CIP395017.14	76	60.2857	3.42857	18.7143	47.2357	6.83333	11.8333	0.66	0.685714	57.9477	44
Well-watered	12	1	2	5	CIP396031.108 x CIP395077.12	64.7	56.6316	2.94737	16.7895	43.0789	10.2105	15.7368	0.651053	0.686316	43.612	51
Well-watered	13	1	2	6	CIP395109.34 x CIP396041.102	69.1429	68.2857	2.14286	16.5714	45.975	8.93333	18.4	0.662667	0.704667	38.2971	53
Well-watered	14	1	2	7	CIP396034.103 x CIP395017.229	55.3333	45.9375	3.06667	19	45.1654	8.76471	26	0.39	0.461765	17.7602	50
Well-watered	15	1	3	1	CIP395109.7 x CIP395077.12	63.1	52.7368	2.94444	17.4118	41.5778	7.73684	11.8421	0.536316	0.558947	47.2	46
Well-watered	16	1	3	2	CIP396038.101	73.5	61.75	2.26316	15.35	41.6875	6.8	8.1	0.7635	0.769	94.9383	46
Well-watered	17	1	3	3	CIP395109.34 x CIP395011.2	49.2	60.6111	1.66667	18.4667	45.6029	5.85	10.35	0.45	0.4765	46.0386	51
Well-watered	18	1	3	4	CIP396004.263 x CIP395011.2	67.2222	51.7778	2.47059	16.15	46.6667	9.16667	15.0556	0.658889	0.683333	45.3875	46
Well-watered	19	1	3	5	CIP395109.7 x CIP396012.288	73.4	61.3684	3.88235	17.1	39.7921	9.94737	15.2105	0.716316	0.752105	49.4464	46
Well-watered	20	1	3	6	CIP395015.6	69	57.6111	2.31579	17.2778	40.4	8.57895	15.5263	0.583684	0.623158	40.1356	39
Well-watered	21	1	3	7	CIP395109.34	70.5	62.9	1.66667	19.75	51.5625	7.71429	11.2857	0.672857	0.695714	61.6456	46
Well-watered	22	1	4	1	CIP396034.103 x CIP396038.107	42	31.3636	3.76923	18.5385	46.5423	6.84615	12.5385	0.425385	0.460769	36.7485	46
Well-watered	23	1	4	2	CIP396031.108 x CIP396264.14	48.8889	51.3125	2.0625	17.2143	44.2867	7.23529	13.1176	0.546471	0.574118	43.7668	53
Well-watered	24	1	4	3	CIP396038.107	76.5	69.95	3.35	16.65	37.325	7.10526	10.4737	0.863684	0.882105	84.2211	44
Well-watered	25	1	4	4	CIP395112.32 x CIP396012.288	65.3333	65.4556	3.46667	15.2222	40.9917	8.21053	13.4737	0.650526	0.677895	50.3125	46
Well-watered	26	1	4	5	Guassa	60.5	40.6	3.66667	14.45	38.7125	10.5	16.65	0.7595	0.794	47.6877	50
Well-watered	27	1	4	6	CIP395015.6 x CIP396041.102	58.7	50.8947	2.5	17.1053	45.6	8.31579	15.6842	0.64	0.665789	42.4497	44
Well-watered	28	1	4	7	CIP395015.6 x CIP395011.2	59	60.25	2.05263	17.3684	44.8125	9.35	21.15	0.483	0.567	26.8085	46
Well-watered	29	1	5	1	CIP395109.34 x CIP396038.107	66.375	66.4667	2.61538	18.6429	47.0179	8	12	0.696	0.718	59.8333	51
Well-watered	30	1	5	2	CIP396031.108 x CIP395017.14	53	50.4118	2.125	18.2941	43.5176	8.63158	11.5789	0.534937	0.553874	47.8346	55
Well-watered	31	1	5	3	CIP395109.7 x CIP395017.14	67.1111	61.8235	3.47059	17.1333	44.6133	8.82353	15.8824	0.645882	0.691176	43.5185	46
Well-watered	32	1	5	4	CIP396031.108	64.5	53.3889	2.27778	16.2778	41.075	8.05556	11.1111	0.776667	0.791667	71.25	46
Well-watered	33	1	5	5	CIP396004.263	61.5	47.3684	3.33333	15.5	42.8	8.15	10.9	0.743	0.753	69.0826	44
Well-watered	34	1	5	6	CIP396029.25	59.5	54.1	2	15.25	38.6625	7.85	11.85	0.62	0.6435	54.3038	39
Well-watered	35	1	5	7	CIP395112.32 x CIP395077.12	52.4	55.1053	3.10526	16	43.4526	9.36842	13.2632	0.648947	0.669474	50.4762	42
Well-watered	36	1	6	1	CIP395077.12	60.5	52.1	2.52632	17.1	42.5625	8.8	10.6	0.6245	0.636	60	36
Well-watered	37	1	6	2	CIP395015.6 x CIP395017.229	62.5556	46.5882	4.05882	16.3889	38.5118	8.5625	12.0625	0.681875	0.70375	58.342	60
Well-watered	38	1	6	3	CIP395011.2	58	47.8	2.36842	17.2105	39.5	6.9	10.8	0.591	0.6135	56.8056	39
Well-watered	39	1	6	4	CIP396004.263 x CIP395017.229	59.1429	54.4286	2.71429	17.5714	40.8607	7.14286	11.4286	0.673571	0.697143	61	49
Well-watered	40	1	6	5	CIP396004.263 x CIP396041.102	51.1667	56.9167	1.90909	17.2308	44.9583	7.75	11.9167	0.541667	0.57	47.8322	51
Well-watered	41	1	6	6	CIP396034.103 x CIP395011.2	64.2	47.9474	4.25	16.3	41.7111	7.9	12.9	0.5145	0.546	42.3256	42
Well-watered	42	1	6	7	Gorebella	63.5	43.5789	3.42105	15.15	40.55	11.6	15.3	0.7995	0.8295	54.2157	44
Well-watered	43	1	7	1	CIP395096.2 x CIP395077.12	40.3333	53.2	1.7	17.6667	45.5091	5.25	8.8125	0.30625	0.33	37.4468	51
Well-watered	44	1	7	2	CIP395096.2	62	69.4	2	17.5	45.2	7.55	11.75	0.557	0.591	50.2979	49
Well-watered	45	1	7	3	CIP396034.103 x CIP396041.102	73.2	59.8947	4.27778	14.8947	42.7395	10.2105	14.1053	0.758421	0.78	55.2985	44
Well-watered	46	1	7	4	CIP395017.14	73.5	56.1667	2.2	15.3684	51.8	7.65	12.85	0.7305	0.759	59.0661	42
Well-watered	47	1	7	5	CIP395015.6 x CIP396038.107	61.5	55.7368	3.38889	14.6111	46.2194	10.6842	20.1579	0.704737	0.755263	37.4674	46
Well-watered	48	1	7	6	CIP395109.7 x CIP396264.14	62.5	58.1053	2.38889	17.2353	42.9778	5.42105	6.21053	0.654211	0.665789	107.203	46
Well-watered	49	1	7	7	CIP395109.34 x CIP395017.229	60.8	60.6842	2.29412	17.2353	42.9205	7.88889	11.6667	0.724444	0.754444	64.6667	46
Well-watered	50	2	1	1	CIP395017.229	75.5	53.3	2.89474	14.5	42.35	10.8	14.1	0.94	0.95	67.3759	42
Well-watered	51	2	1	2	CIP395096.2	53.4119	76.0624	1.5625	19.3	44.9	9.1	13.85	0.587085	0.617085	44.5549	50
Well-watered	52	2	1	3	CIP395011.2	67.5	48.05	2.95	15.9474	41.1875	9.9	14	0.678	0.6995	49.9643	36
Well-watered	53	2	1	4	CIP396031.108	78.8214	59.35	3.6	15.9	38.5222	10	14.4211	0.806284	0.827368	57.3723	44
Well-watered	54	2	1	5	Guassa	55	44.4976	3.4	15.85	37.9	10.7	14.7	0.677	0.7015	47.7211
Well-watered	55	2	1	6	CIP395015.6	51.5	61.4444	1.94444	15.5556	41.1375	9	12.7778	0.659444	0.685556	53.6522	42
Well-watered	56	2	1	7	CIP396034.103 x CIP395017.229	38.2857	50.3475	2.08333	18	45.8167	6.36523	24.2762	0.609391	0.698492	28.7727	54
Well-watered	57	2	2	1	CIP395109.34	56.5	64	2.83333	19.3636	53.6	9.41667	13.8333	0.70455	0.726421	52.5124	51
Well-watered	58	2	2	2	CIP395096.2 x CIP395017.14	46.75	57.9231	2	18.4167	48.3692	6.46667	12.8667	0.542396	0.576008	44.7675	54
Well-watered	59	2	2	3	CIP395096.2 x CIP396264.14	62.5556	62.8889	2.52941	17.7333	47.9515	9.11111	9.11111	0.684444	0.715556	78.5366	51
Well-watered	60	2	2	4	CIP396034.103 x CIP396041.102	73.5556	54.7778	4	15.7647	42.2056	10	14.2222	0.8	0.819444	57.6172	42
Well-watered	61	2	2	5	CIP396004.263 x CIP395017.229	49.2857	59.6537	2.91667	19.4167	40.5833	8.46154	12.6154	0.663743	0.695777	55.153	51
Well-watered	62	2	2	6	CIP396004.263	53.9304	51.9158	3.05263	16.05	38.9625	9.2	11.2	0.764265	0.786235	70.1996	46
Well-watered	63	2	2	7	CIP395015.6 x CIP396041.102	67.6	59.5263	2.1875	15.7895	45.9658	8.21053	11.8947	0.747225	0.770146	64.7468	44
Well-watered	64	2	3	1	CIP396029.25	52	59.9	2.04762	16.8	39.1375	7.65	8.3	0.5855	0.5915	71.2651	39
Well-watered	65	2	3	2	CIP395015.6 x CIP395011.2	67.6667	64.8889	3.44444	16.6471	43.3444	9.22222	15.2222	0.574623	0.636215	41.7952	51
Well-watered	66	2	3	3	CIP395109.7 x CIP395077.12	57.1111	59.5263	2.2	17.2941	42.675	7.11765	11.2353	0.66837	0.693075	61.6873	51
Well-watered	67	2	3	4	CIP395112.32	67.413	67.25	2.625	16.5	44.8	9.125	12.75	1.00048	1.01158	79.34	39
Well-watered	68	2	3	5	CIP396004.263 x CIP396038.107	49.8	56.4737	1.47368	17.7222	46.0474	7.84211	16.2632	0.531316	0.575	35.356	51
Well-watered	69	2	3	6	CIP395017.14	65	57	2.85	16.1053	47.4625	8.85	15.05	0.7395	0.7925	52.6578	42
Well-watered	70	2	3	7	CIP396004.263 x CIP396041.102	38.6667	62.3807	1.77778	18.4	46	5.09091	10	0.542191	0.577623	57.7623	60
Well-watered	71	2	4	1	CIP395015.6 x CIP396038.107	61.3	58.1579	2.7	14.8421	46.5763	9.1	14.35	0.817072	0.852946	59.4388	46
Well-watered	72	2	4	2	CIP396034.103 x CIP395011.2	59.75	48.0588	3.1875	16.7059	43.8036	9	12.125	0.7175	0.738125	60.8763	46
Well-watered	73	2	4	3	CIP395112.32 x CIP395077.12	62.4444	63.0526	2.89474	14.9444	43.3211	8.68421	12.1053	0.802957	0.830147	68.5774	39
Well-watered	74	2	4	4	CIP396034.103 x CIP396038.107	54	38.8462	3	17.5	42.55	8.15385	11.6923	0.586154	0.606923	51.9079	39
Well-watered	75	2	4	5	CIP396038.101	61.7089	62	2.7	16.95	41.9125	7.44444	9.11111	0.739444	0.749444	82.2561	46
Well-watered	76	2	4	6	CIP396034.103	78.8214	67.2396	4.52632	17.95	42.2125	12.3	14.8	0.90455	0.929282	62.7893	42
Well-watered	77	2	4	7	CIP395096.2 x CIP396012.288	88.6667	75.213	3	18.0588	43.3469	8.04988	17.1762	0.786514	0.832069	48.443
Well-watered	78	2	5	1	CIP395112.32 x CIP395017.14	69.6667	64.5	2	20.5	47.075	8.33333	15.1667	0.851667	0.89	58.6813	46
Well-watered	79	2	5	2	Belete	75	45.8	3.52632	14.5	32.575	10.5	12.5	0.779	0.7925	63.4	44
Well-watered	80	2	5	3	CIP395109.7 x CIP396264.14	60.2	60.4444	2.88889	16.4706	42.8528	6.82353	9.11765	0.901756	0.920928	101.005	46
Well-watered	81	2	5	4	Gorebella	71	48.6	3.05263	14.8	41.725	13.5	17.5	0.9025	0.9155	52.3143	44
Well-watered	82	2	5	5	CIP395109.34 x CIP396038.107	67.7778	70.5263	1.70588	17.9444	44.3562	9.52941	12.3529	0.754706	0.764706	61.9048	49
Well-watered	83	2	5	6	CIP396031.108 x CIP396264.14	48	56.2385	1.93333	18.4706	42.3031	8.33333	16.3333	0.709588	0.741308	45.3862	53
Well-watered	84	2	5	7	CIP395109.34 x CIP395011.2	51.2222	66.4298	3	20.2222	44.7211	6.05263	10.2632	0.589474	0.590778	57.563	54
Well-watered	85	2	6	1	CIP396038.107	65.5	76.6652	2.5	17.2941	38.8375	9.8	12	0.906447	0.921039	76.7532	49
Well-watered	86	2	6	2	CIP396004.263 x CIP395011.2	64.3	56.55	4.8	15.65	43.7184	9.9	12.7	0.603	0.626308	49.3156	46
Well-watered	87	2	6	3	CIP396031.108 x CIP395077.12	49.6667	62.0682	2.70588	15.1875	40.5794	7.42105	11.5263	0.633152	0.675846	58.6351	51
Well-watered	88	2	6	4	CIP395112.32 x CIP396264.14	68.7	64.7368	3.11111	16.6316	42.7925	11.6062	24.3537	0.847109	0.88102	36.1761	46
Well-watered	89	2	6	5	CIP395109.34 x CIP395017.229	68.1023	66.5099	1.92857	17	40.3733	6.11111	8.61111	0.746736	0.773685	89.8472	51
Well-watered	90	2	6	6	CIP395077.12	47	54.8824	2.83333	16.0588	41.4	10.1765	13.9412	0.684706	0.701765	50.3376	36
Well-watered	91	2	6	7	CIP396031.108 x CIP395017.14	60.1111	53.6111	2.64706	16.6875	40.3324	10.2778	14.6667	0.663333	0.692222	47.197	51
Well-watered	92	2	7	1	CIP395015.6 x CIP395017.229	66.6667	47.1765	3.85714	17.6471	38.5529	8.35294	11.3529	0.854415	0.87265	76.8655	54
Well-watered	93	2	7	2	CIP395109.7 x CIP395017.14	58.4	67.7586	2.94118	16.4706	43.0595	6.94737	12.3158	0.745327	0.781823	63.4814	49
Well-watered	94	2	7	3	CIP395112.32 x CIP396012.288	58.8	67.4737	3.57895	16.3684	40.9684	9.27778	13.0556	0.81377	0.840589	64.3856	51
Well-watered	95	2	7	4	CIP395109.7 x CIP396012.288	76.6667	64.5556	4.52941	17.2222	36.3444	11.3333	15.7778	0.894479	0.931146	59.0163	46
Well-watered	96	2	7	5	CIP395109.34 x CIP396041.102	62.8571	69	2.57143	15.5833	43.1036	9.07143	16.1429	0.899286	0.927857	57.4779	46
Well-watered	97	2	7	6	CIP396031.108 x CIP396012.288	69.3333	59.9474	3.23529	16.2	38.5189	9.52632	14.7368	0.639474	0.665789	45.1786	58
Well-watered	98	2	7	7	CIP395096.2 x CIP395077.12	51.4286	59.5833	1.63636	17.5455	45.7808	7.13333	12.3333	0.438667	0.460885	37.369	51
Water-stressed	1	1	1	1	CIP396034.103 x CIP396038.107	53.3333	35.1818	3.09091	28.5	49.3125	6.81818	16.8182	0.360909	0.403636	24
Water-stressed	2	1	1	2	CIP396004.263 x CIP395011.2	45.2	41.65	3.9	27.2778	49.1029	7.35	13.55	0.2665	0.3005	22.1771
Water-stressed	3	1	1	3	CIP396034.103 x CIP395017.229	39.3333	34.875	2.13333	25.7857	52.2857	6	26.2353	0.147059	0.245294	9.34978
Water-stressed	4	1	1	4	CIP396031.108 x CIP395017.14	46	44.2941	3	26.5625	49.1437	7.64706	17.8824	0.305882	0.360588	20.1645
Water-stressed	5	1	1	5	CIP395112.32	53	55.6	3.35	25.0556	49.425	6.2	11	0.4355	0.4675	42.5
Water-stressed	6	1	1	6	Guassa	41.5	24.15	3.85	26.85	37.85	8.4	16.3	0.299	0.333	20.4294
Water-stressed	7	1	1	7	CIP395109.7 x CIP396264.14	55.5556	50.2353	3.76471	25.2667	46.4581	6.94118	14	0.363529	0.401765	28.6975
Water-stressed	8	1	2	1	CIP395015.6 x CIP395017.229	50.5556	39.1111	3.44444	23.1765	46.2	7.33333	14.8889	0.360556	0.401111	26.9403
Water-stressed	9	1	2	2	CIP395112.32 x CIP396264.14	44.1	51.5789	5.26316	23.5556	50.0167	8.72222	20.6667	0.406111	0.456111	22.0699
Water-stressed	10	1	2	3	CIP395096.2	42	41.3	1.5	22.7895	49	5.05	14.95	0.209	0.262	17.5251
Water-stressed	11	1	2	4	CIP395017.229	57	25.5556	2.72222	25.9333	48.7875	7.83333	16.5556	0.340556	0.381667	23.0537
Water-stressed	12	1	2	5	CIP395015.6 x CIP395011.2	40.1	46.45	3	24.5	48.46	5	17.7	0.2125	0.272	15.3672
Water-stressed	13	1	2	6	CIP396004.263 x CIP395017.229	42.5714	28.6154	2.53846	24.6364	46.3292	5	11.6667	0.176667	0.214167	18.3571
Water-stressed	14	1	2	7	CIP396004.263	50	40.7222	3.5	24.8824	46.3375	8.58824	13.8824	0.364706	0.391176	28.178
Water-stressed	15	1	3	1	CIP396029.25	42.5	51.4211	2.57895	25.1111	45.5375	9.05556	16	0.430556	0.475	29.6875
Water-stressed	16	1	3	2	CIP395015.6 x CIP396038.107	43.7	43.7222	2.55556	25.4375	50.7889	6.22222	15.2778	0.266667	0.33	21.6
Water-stressed	17	1	3	3	CIP395015.6 x CIP396041.102	34.5	37.45	2.84211	24.5263	51.1278	5.85	15.7	0.2265	0.28	17.8344
Water-stressed	18	1	3	4	CIP396004.263 x CIP396041.102	33.5	38.9167	2.5	23.5	51.6208	7	18.3333	0.2475	0.289167	15.7727
Water-stressed	19	1	3	5	CIP395077.12	49	48.5556	2.72222	24.6667	45.325	8.16667	14.8333	0.353333	0.387222	26.1049
Water-stressed	20	1	3	6	CIP395109.7 x CIP395017.14	60.375	49.7059	3.5	23.5	48.2033	7.125	20.3125	0.3375	0.415	20.4308
Water-stressed	21	1	3	7	CIP395112.32 x CIP395017.14	48.25	50.5714	5.14286	23	51.9143	7.42857	19.4286	0.268571	0.33	16.9853
Water-stressed	22	1	4	1	CIP396004.263 x CIP396038.107	34.1	43.9	2.7	21.9474	50.6158	5.25	17.05	0.2395	0.2885	16.9208
Water-stressed	23	1	4	2	CIP396038.101	50.5	45.1579	2.31579	22.1579	47.625	7.2	11.6	0.4545	0.4725	40.7328
Water-stressed	24	1	4	3	CIP395011.2	38.5	31.1579	2.73684	23.4375	47.9	8.36842	18.8947	0.247368	0.315263	16.6852
Water-stressed	25	1	4	4	CIP395109.34 x CIP395017.229	42.625	45.7333	2.375	22.6667	49.8643	6.4	31.8667	0.224	0.324	10.1674
Water-stressed	26	1	4	5	CIP396031.108 x CIP395077.12	47.1111	43.8235	2.52941	25.1667	48.4118	8.52941	14.2353	0.374706	0.415882	29.2149
Water-stressed	27	1	4	6	CIP395015.6	51.5	55.3333	2.42105	23	44.4625	6.26316	12.6842	0.292632	0.339474	26.7635
Water-stressed	28	1	4	7	CIP395109.34 x CIP396038.107	52	54.7222	2.26316	22.7647	48.1088	7.44444	12.6667	0.421111	0.456667	36.0526
Water-stressed	29	1	5	1	CIP395017.14	64	40.7778	2.38889	20.5882	51.25	6.05556	17.9444	0.301111	0.357778	19.9381
Water-stressed	30	1	5	2	CIP395096.2 x CIP395017.14	33.25	43.9231	2.06667	22	53.4409	3.66667	17.4667	0.155333	0.2	11.4504
Water-stressed	31	1	5	3	CIP395109.7 x CIP395077.12	40.2222	47.5556	3.94444	23.125	47.4694	6.11111	14.6111	0.34	0.381111	26.0837
Water-stressed	32	1	5	4	CIP396034.103 x CIP395011.2	40.4	36.8947	3.47368	24.0588	48.5844	6.22222	19.1111	0.277222	0.369444	19.3314
Water-stressed	33	1	5	5	CIP395096.2 x CIP396012.288	61	58.9412	3.0625	23.8462	48.8094	8.53333	19.0667	0.444667	0.524	27.4825
Water-stressed	34	1	5	6	CIP395109.34	61.5	57.9	1.8	25.4	51.2125	5.1	8.3	0.373	0.386	46.506
Water-stressed	35	1	5	7	CIP396038.107	66.5	49.3158	2.4	25.1053	44.325	6.47059	9.23529	0.46	0.477059	51.6561
Water-stressed	36	1	6	1	CIP395112.32 x CIP395077.12	55.4444	55.4444	3.33333	23.875	48.5	8.83333	18.8333	0.400654	0.470098	24.961
Water-stressed	37	1	6	2	CIP396031.108 x CIP396012.288	49.1	50.75	3.4	25.1333	44.4974	7.05	12.6	0.3535	0.3935	31.2302
Water-stressed	38	1	6	3	Belete	54	38.5	3.35	25.8	42.125	7.47368	11.5263	0.388421	0.424211	36.8037
Water-stressed	39	1	6	4	CIP396031.108	54	48.95	3.05	23.9474	44.4286	6.65	10.35	0.3625	0.3885	37.5362
Water-stressed	40	1	6	5	CIP396034.103 x CIP396041.102	57.5	46	5	25.2143	48.8067	6.875	15.9375	0.374375	0.41	25.7255
Water-stressed	41	1	6	6	CIP395096.2 x CIP395077.12	39.5714	40.3077	1.78571	22.6667	52.4833	6.16667	17.6667	0.289167	0.324167	18.3491
Water-stressed	42	1	6	7	CIP396031.108 x CIP396264.14	40.4444	39.7647	2.41176	24.6	44.9107	5.23529	12.0588	0.275882	0.309412	25.6585
Water-stressed	43	1	7	1	CIP395109.7 x CIP396012.288	54.5556	55.1053	4.26316	24.7	43.9889	7.05263	10.9474	0.356842	0.394211	36.0096
Water-stressed	44	1	7	2	CIP396034.103	56	49.5263	4.21053	24.9412	50.275	8	12.6842	0.428421	0.454211	35.8091
Water-stressed	45	1	7	3	CIP395112.32 x CIP396012.288	64	60	3.21053	25.4706	47.0088	6.73684	11.7895	0.424737	0.445789	37.8125
Water-stressed	46	1	7	4	CIP395109.34 x CIP395011.2	48.8	48.7895	2.57895	22.3333	53.4658	6.10526	11.2105	0.289968	0.314179	28.0254
Water-stressed	47	1	7	5	CIP395109.34 x CIP396041.102	48.1111	54.6471	1.94118	23.6429	50.6643	7.33333	15.3333	0.481333	0.51	33.2609
Water-stressed	48	1	7	6	CIP395096.2 x CIP396264.14	41.125	44.2941	1.88889	23.75	51.0267	5.25	10.875	0.311875	0.336875	30.977
Water-stressed	49	1	7	7	Gorebella	51	35.5263	3.94737	25.25	46.225	7.95	13.4	0.386	0.418	31.194
Water-stressed	50	2	1	1	CIP396031.108 x CIP396264.14	38.5556	40.2941	1.9375	26.2143	47.3515	5.625	12.5625	0.271875	0.311875	24.8259
Water-stressed	51	2	1	2	CIP396031.108 x CIP395077.12	39.7778	46.1667	2.5	25.4444	51.0281	7.22222	11.9444	0.349444	0.371667	31.1163
Water-stressed	52	2	1	3	CIP395112.32 x CIP396264.14	48.25	49.3529	3.11111	24.0667	48.1281	8.52632	16.2687	0.381053	0.415789	25.5576
Water-stressed	53	2	1	4	CIP395017.14	45.5	34.5	1.9	23.5	49.48	4.55	12.6	0.279	0.30395	24.123
Water-stressed	54	2	1	5	CIP395015.6 x CIP396041.102	42.6	46.7895	3.31579	27.7059	49.0324	5.68421	14.5263	0.242878	0.300246	20.6691
Water-stressed	55	2	1	6	CIP395109.34 x CIP395011.2	31.6667	42.0588	2.64706	25.6154	52.28	5.5	10.0625	0.2575	0.28	27.8261
Water-stressed	56	2	1	7	Guassa	35.5	28.95	3.25	26.6875	42.9875	7.4	14.3	0.352	0.3865	27.028
Water-stressed	57	2	2	1	CIP396034.103 x CIP395011.2	43.8	49.2105	5	27.7778	49.7389	8.21053	18.6842	0.385263	0.432105	23.1268
Water-stressed	58	2	2	2	Gorebella	53.5	39.65	3.75	25.1579	47.8125	9.45	15.7	0.454	0.5055	32.1975
Water-stressed	59	2	2	3	CIP395109.7 x CIP395017.14	49.4444	54.2222	1.77778	22.7059	54.5618	8.11765	18.4706	0.350941	0.437059	23.6624
Water-stressed	60	2	2	4	CIP396004.263 x CIP395011.2	43.1111	44.1579	4.31579	26.8824	49.4314	7.94444	14.5	0.34	0.380556	26.2452
Water-stressed	61	2	2	5	CIP396034.103 x CIP396041.102	49.4444	49.2222	4.22222	26.2667	50.0588	7	17	0.376111	0.419444	24.6732
Water-stressed	62	2	2	6	CIP395015.6 x CIP395017.229	36.2222	34.5	3.38889	27.5333	43.3639	5.55556	10.3333	0.273333	0.306667	29.6774
Water-stressed	63	2	2	7	CIP395011.2	40.5	32.1	2.95	24.8667	44.9625	6.1	12.05	0.3205	0.3585	29.751
Water-stressed	64	2	3	1	CIP395077.12	31	41.8947	2.10526	28.1176	48.225	6.05263	10.7368	0.265263	0.282105	26.2745
Water-stressed	65	2	3	2	CIP396034.103 x CIP395017.229	32	38.1333	3	27.8667	51.94	5.9375	20.625	0.166875	0.238125	11.5455
Water-stressed	66	2	3	3	CIP395109.7 x CIP396012.288	46.6	59.3158	3.95	26.6667	44.7917	7.15	11.65	0.3815	0.4215	36.1803
Water-stressed	67	2	3	4	CIP396031.108	45.5	42.1111	3.22222	24.4	44.7167	6.33333	11.2778	0.31	0.338889	30.0493
Water-stressed	68	2	3	5	CIP396004.263 x CIP395017.229	47.2857	33.8462	3.08333	28.2308	50.8692	6.07692	12.7692	0.260985	0.286369	22.4265
Water-stressed	69	2	3	6	CIP395109.34 x CIP396038.107	47.5556	58.875	2.23529	25.8571	52.5357	7.5	11.6875	0.430625	0.4425	37.861
Water-stressed	70	2	3	7	CIP395096.2 x CIP395017.14	33.7143	48	1.8125	23.5385	54.85	4	16.8571	0.180214	0.227857	13.5169
Water-stressed	71	2	4	1	CIP396034.103 x CIP396038.107	61.4	38.8182	3.63636	27.5	49.0136	8.27273	16.2727	0.475455	0.512727	31.5084
Water-stressed	72	2	4	2	CIP395017.229	56.5	39.4737	2.15	27.6667	47.425	5.63158	12.0526	0.382632	0.406842	33.7555
Water-stressed	73	2	4	3	Belete	46	38.05	2.2	28.7222	42.8	6.15	8.7	0.408	0.429	49.3103
Water-stressed	74	2	4	4	CIP395015.6	38	49.8421	1.94737	25.8235	49.5833	5.44444	11.7222	0.289444	0.338889	28.91
Water-stressed	75	2	4	5	CIP396038.107	68	60.6	4	25.4737	47.9625	8	11.95	0.599	0.6195	51.841
Water-stressed	76	2	4	6	CIP395015.6 x CIP396038.107	48.5	49.0526	3.26316	26.8333	50.0763	7.31579	14.2105	0.341579	0.384737	27.0741
Water-stressed	77	2	4	7	CIP395109.34 x CIP396041.102	55.7	58.5263	2.10526	25	53.6789	6.78947	12.6842	0.426842	0.454211	35.8091
Water-stressed	78	2	5	1	CIP396038.101	49	55	3.1	25.7	50.2625	7.6	11.3	0.5725	0.594	52.5664
Water-stressed	79	2	5	2	CIP396029.25	40.5	56.95	2.15	28.1579	43.675	6.85	10.05	0.4855	0.5055	50.2985
Water-stressed	80	2	5	3	CIP395096.2 x CIP396012.288	56.7778	66.8889	2.36842	23.3889	50.5206	7.75	17.05	0.3935	0.434	25.4545
Water-stressed	81	2	5	4	CIP395112.32 x CIP396012.288	54.1111	59.7222	3.11765	23	46.6472	7.44444	12.2222	0.479444	0.508333	41.5909
Water-stressed	82	2	5	5	CIP396031.108 x CIP395017.14	47.1	51.1053	3.15789	28.1176	49.1147	6.26316	18.4737	0.330684	0.393158	21.2821
Water-stressed	83	2	5	6	CIP395096.2 x CIP395077.12	38.8571	47.2143	3.28571	23.1333	52.3107	5.75	18.8625	0.26	0.303125	16.0702
Water-stressed	84	2	5	7	CIP396004.263	38	41.25	3.85	25	44.525	7.2	10	0.424	0.435	43.5
Water-stressed	85	2	6	1	CIP395096.2	44.5	52.2	1.55	21.7	53.4125	5.35	16.3	0.3035	0.3405	20.8896
Water-stressed	86	2	6	2	CIP395109.34	59.5	59.6667	1.66667	25.6667	52.825	5.33333	6.33333	0.341667	0.345	54.4737
Water-stressed	87	2	6	3	CIP395109.34 x CIP395017.229	49.2222	51.7895	2.31579	24.7647	49.5794	6.52632	28.6316	0.293158	0.430526	15.0368
Water-stressed	88	2	6	4	CIP395112.32 x CIP395017.14	49.3333	49.8333	2.33333	22.6	52.7	7	19.1667	0.309905	0.371333	19.3739
Water-stressed	89	2	6	5	CIP396034.103	56.5	48.95	4.85	26.0556	46.725	7.1	10.95	0.386	0.4045	36.9406
Water-stressed	90	2	6	6	CIP395112.32	53	66.0556	4.52632	24.2667	54.2375	8.11111	11.7778	0.530556	0.553889	47.0283
Water-stressed	91	2	6	7	CIP395112.32 x CIP395077.12	46.6667	57.1667	4.94444	25.2857	48.3417	7.44444	15.5556	0.343333	0.387778	24.9286
Water-stressed	92	2	7	1	CIP395096.2 x CIP396264.14	32.2	47.6316	1.75	27.9412	54.4917	3.63158	6.89474	0.234211	0.251053	36.4122
Water-stressed	93	2	7	2	CIP396031.108 x CIP396012.288	48	55.9474	2.84211	25.7647	44.0974	7.52632	10.6842	0.400526	0.420526	39.3596
Water-stressed	94	2	7	3	CIP395109.7 x CIP396264.14	54.2222	55.5789	3.15789	25.2778	49.8472	6.36842	13.3684	0.364074	0.4	29.9213
Water-stressed	95	2	7	4	CIP395015.6 x CIP395011.2	31.9	47	2.21053	25.6875	50.4353	4.47368	13.1579	0.204737	0.252632	19.2
Water-stressed	96	2	7	5	CIP396004.263 x CIP396038.107	37.8889	42.8824	1.94118	23.7647	53.6467	5.64706	16.4706	0.288824	0.335882	20.3929
Water-stressed	97	2	7	6	CIP395109.7 x CIP395077.12	38.5556	46.3333	2.5	24.6429	48.04	4.94444	9.77778	0.243889	0.266667	27.2727
Water-stressed	98	2	7	7	CIP396004.263 x CIP396041.102	41.5	48.5833	2.08333	23.0833	54.275	6.25	15.5833	0.283042	0.319708	20.516
